# Supplementary material for: Production Performance and Nutrient Conversion Efficiency of Field Cricket (Gryllus bimaculatus) in Mass-Rearing Conditions
Source: Animals (Basel). 2022 Sep 1;12(17):2263. doi: 10.3390/ani12172263 (PMC9454574; doi:10.3390/ani12172263)
Supplement: Supplementary file 1 [file animals-12-02263-s001.zip]

Archive with 3 entries (3 files):
- Table S1_Preliminary study.xlsx
- Table S2_Comparing study condition.xlsx
- Table S3_survival rate calculation_revised_submission (1).xlsx
