# Supplementary material for: Production Performance and Nutrient Conversion Efficiency of Field Cricket (Gryllus bimaculatus) in Mass-Rearing Conditions
Source: Animals (Basel). 2022 Sep 1;12(17):2263. doi: 10.3390/ani12172263 (PMC9454574; doi:10.3390/ani12172263)
Supplement: Supplementary file 1 [file animals-12-02263-s001.zip › Table S1_Preliminary study.xlsx]

## Sheet: Sheet1
	Table S1: Results of a preliminary study
	General information and production performance
	Cricket species	Field cricket
	Number of nymph crickets at the start	500
	Diet	89.35%DM, 6.03%Ash, 20.24%CP, 3.22%EE, 3.83%CF, 66.62%NFE
	Duration of rearing (day)	41
	Body weight of newly hatching of crickets (mg)	1.355
	Body weight of crickets at the end (g)	1.0158
	Average daily gain (mg/day)	24.7426
	Feed intake per animals (g)	2.89118
	Feed conversion ratio; FCR (feed: gain)	2.8462
	Survival rate (%)	86
	Nurient conversion efficiency
	Item	DM	Ash	CP	EE	CF	NFE
	Diet composition (%)	89.35	6.03	20.24	3.22	3.88	66.62
	DM and nutrient intake (kg)	1.29164	0.0778748	0.261478	0.041654	0.0501459	0.860486
	Live cricket composition (%)	28.4326	4.91165	47.1123	20.375	9.7203	6.1027
	DM and nutrient deposition in live crickets (kg)	0.144217	0.00708344	0.0679439	0.0293842	0.0140183	0.00880113
	Dead cricket composition (%)	29.21	4.73	45.512	19.9	9.41	9.07
	DM and nutrient deposition in dead crickets (kg)	0.0241513	0.00114236	0.0109917	0.00480611	0.00227264	0.00219052
	Nutrient conversion efficiency (%)
	Adjusted nutrient conversion efficiency (%)	13.0353	10.5628	30.1883	82.0817	32.4871	1.27738
	Nutrient intake and deposition of crickets as per g of crickets
	Item	DM	Ash	CP	EE	CF	NFE
	DM and nutrient intake (mg/g)	1271.54	76.6633	257.41	41.006	49.3658	847.099
	DM and nutrient deposition (mg/g)	141.973	6.97325	66.8869	28.9271	13.8002	8.66422
	DM and nutrient deposition in dead crickets (mg/g)	23.7756	1.12459	10.8207	4.73134	2.23728	2.15645
