# Supplementary material for: Production Performance and Nutrient Conversion Efficiency of Field Cricket (Gryllus bimaculatus) in Mass-Rearing Conditions
Source: Animals (Basel). 2022 Sep 1;12(17):2263. doi: 10.3390/ani12172263 (PMC9454574; doi:10.3390/ani12172263)
Supplement: Supplementary file 1 [file animals-12-02263-s001.zip › Table S2_Comparing study condition.xlsx]

## Sheet: Sheet1
	Table S2: Similarity and difference between the current study and the study of Bawa et al. (2020)
	Item	Aspect	Current study	Bawa et al. (2020)
	Similarity or small difference	Environment condition	Open barn in Bangkok city	Open barn in Bangkok city
		Rearing equipment	Egg cartons, Cover net, Feeding method, Water supply equipment	Egg cartons, Cover net, Feeding method, Water supply equipment
		Diet	Commercial cricket feed (Pure Pride® feed)	Commercial cricket feed (Pure Pride® feed) without replacing, with replacinf 50% Batagro chicken or with supplemented with 100 g dry pulp pumpkin powder/day
	Difference	Cricket species	Field crickets	House crickets
		Scale of study	Total yield per production round equals to an average of 34.28 kg	Total yield per treatment (production round of 3 replications) equals 2.89 kg (calculated)
		Method of survival rate calculation	Live and dead body weight basis	Live and dead animal number basis
		Materials used for rearing unit wall and floor	Polycarbonate	Wood
