# Supplementary material for: Production Performance and Nutrient Conversion Efficiency of Field Cricket (Gryllus bimaculatus) in Mass-Rearing Conditions
Source: Animals (Basel). 2022 Sep 1;12(17):2263. doi: 10.3390/ani12172263 (PMC9454574; doi:10.3390/ani12172263)
Supplement: Supplementary file 1 [file animals-12-02263-s001.zip › Table S3_survival rate calculation_revised_submission (1).xlsx]

## Sheet: Sheet1
	Table S3: Methods of calculating survival rate of crickets
	Method I: Conventional method (as number of animal basis)
		Number of total (live+dead) crickets	Number of total live crickets	Directly measured dead cricket numbers	Survival rate*
	Bawa et al. (2020)	1000	960	40	96
	Bawa et al. (2020)	1000	950	50	95
	Bawa et al. (2020)	1000	970	30	97
	Preliminary study	500	430	70	86
	Method II: Body weight method (as body weight of animal basis), showing how to get similar results of survival rate value as the conventional method
		Estimated total (live+dead) cricket weight (average body weight × number of all crickets at the start), g	Estimated total live cricket weight (average body weight × number of live crickets at the end), g	Estimated of dead weight (average body weight × number of dead crickets at the end), g	Survival rate**
	Bawa et al. (2020)	544.792	523	21.7917	96
	Bawa et al. (2020)	444.211	422	22.2105	95
	Bawa et al. (2020)	559.794	543	16.7938	97
	Preliminary study	507.899	436.793	71.1058	86
	Method III: Body weight method (as body weight of animal basis) under the preliminary and current study condition
		Estimated total (live+dead) cricket weight {Directly measured total live cricket weight + (2 × Directly measured total dead weight)}, kg	Directly measured total live cricket weight, kg	Directly measured total dead cricket weight*** (linear mortality curve and linear body weight growth curve assumed), kg	Survival rate**
	Current study	35.5484	31.247	2.15068	87.9
	Current study	34.1323	30.702	1.71515	89.95
	Current study	38.214	33.506	2.35398	87.68
	Preliminary study	0.59058	0.507899	0.0413406	86
	*number of live crickets × 100 / number of all crickets at the start (proportion of live to total crickets)
	**live cricket weight at the end × 100 / all cricket weight at the end (proportion of live to total cricket weight, if all crickets died at the end of the study)
	***dead cricket weight is assumed a halfway to dead cricket weight between the beginning and the end of a period
	***For instance, a study that used 100 crickets at the start, resulted in a mortality rate of 10% and if these 10 crickets did not die, each cricket will have 1 g body weight Zsame as live crickets) at the end of this study
	Method I:	[10 dead crickets/100 crickets at the start] × 100
	Method II:	[10 g dead cricket weight (if 10 crickets died at the end)/100 g cricket weight at the end (if all crickets survied at the end)] × 100
	Method III:	[ 2 × 5 g dead cricket weight/100 g cricket weight at the end] × 100; For explanation, 5 g dead cricket weight came from the chances of 5 small crickets (with 0.001 g body weight each) died at the beginning and the other 5 large crickets (with 0.999 g body weight each) died at the end, hence totally actual 5 g dead cricket weight measured from 10 dead crickets for the whole period
